# Supplementary material for: Molecular Representation and Closed-Loop Validation for Toxicity Assessment of Organic Compounds in Ambient Air PM2.5
Source: Environ Sci Technol. 2026 Feb 25;60(13):10149–61. doi: 10.1021/acs.est.5c17667 (PMC13063816; doi:10.1021/acs.est.5c17667)
Supplement: Supplementary file 2 [file es5c17667_si_002.xlsx]

## Sheet: Catalog
	Molecular representation and closed-loop validation for toxicity assessment of organic compounds in ambient air PM2.5
	Table of Contents
	Table S1. Definition of customized MACCS fingerprints
	Table S2. Information about the PM2.5 samples
	Table S3. Details of tested compounds
	Table S4. Performance of machine learning models using customized MACCS fingerprints
	Table S5. Performance of machine learning models using standard MACCS fingerprints
	Table S6. Performance of machine learning models using RDKit-generated 2D molecular descriptor
	Table S7. Comparison of the retention times and characteristic fragment ions of identified condensed aromatic compounds with corresponding standards
	Table S8. Cytotoxicity of Confidence Level 1 compounds in PM2.5 (In the PDF version of the Supporting Information)
	Table S9. Matching count and model performance on experimental data
	Table S10. Prediction results summary: matched, unmatched, and 51 experimental value

## Sheet: Table S1
Table S1
Definition of customized MACCS fingerprints
Bit	SMARTS Pattern	Occurrence Flag	Description
1	[C@@H](C)N	0	Chiral amine
2	[#104]	0	Limit the above definition, as RDKit only accepts up to #104
3	[C](C)(C)[OH]	0	Tertiary alcohol
4	[C](=O)[O][C]	0	Ester bond
5	C1CCNC1	0	Piperidine
6	[C](=O)C=C	0	α,β-unsaturated ketone
7	[C]=[C]	0	Vinyl
8	[!#6;!#1]1~*~*~*~1	0	QAAA@1
9	[C](=O)OC	0	Formate ester
10	[N]C=O	0	Formamide
11	*1~*~*~*~1	0	Four-membered ring
12	[N+](=N)[O-]	0	Nitro group
13	[#8]~[#7](~[#6])~[#6]	0	ON(C)C
14	[#16]-[#16]	0	Disulfide bond
15	[#8]~[#6](~[#8])~[#8]	0	OC(O)O
16	[!#6;!#1]1~*~*~1	0	QAA@1
17	[#6]#[#6]	0	C≡C (CTC)
18	[C](=N)C	0	Imine
19	*1~*~*~*~*~*~*~1	0	Seven-membered ring
20	[C@@](O)(C)C	0	Chiral triol
21	[#6]=[#6](~[!#6;!#1])~[!#6;!#1]	0	C=C(Q)Q
22	*1~*~*~1	0	Three-membered ring
23	[#7]~[#6](~[#8])~[#8]	0	NC(O)O
24	[#7]-[#8]	0	N-O
25	[#7]~[#6](~[#7])~[#7]	0	NC(N)N
26	[#6]=;@[#6](@*)@*	0	C$=C($A)$A
27	[CH2][C](=O)O	0	Acrylic acid
28	[!#6;!#1]~[CH2]~[!#6;!#1]	0	QCH2Q
29	[#15]	0	P
30	[#6]~[!#6;!#1](~[#6])(~[#6])~*	0	CQ(C)(C)A
31	C1CCCCC1	0	Cyclohexane (Cycloalkane)
32	[#6]~[#16]~[#7]	0	CSN
33	[#7]~[#16]	0	NS
34	[CH2]=*	0	CH₂=A
35	[C@@H](C)O	0	Chiral alcohol
36	[#16R]	0	Sulfur-containing heterocycle
37	[#7]~[#6](~[#8])~[#7]	0	NC(O)N
38	[#7]~[#6](~[#6])~[#7]	0	NC(C)N
39	[#8]~[#16](~[#8])~[#8]	0	OS(O)O
40	[#16]-[#8]	0	S-O
41	[#6]#[#7]	0	C≡N (CTN)
42	F	0	F (Fluorine)
43	[!#6;!#1;!H0]~*~[!#6;!#1;!H0]	0	QHAQH
44	[C](=O)[N]	0	Amide
45	[#6]=[#6]~[#7]	0	C=CN
46	C=CC	0	Vinyl group
47	[#16]~*~[#7]	0	SAN
48	[#8]~[!#6;!#1](~[#8])(~[#8])	0	OQ(O)O
49	[C]=[O]	0	Carbonyl (Ketone)
50	[#6]=[#6](~[#6])~[#6]	0	C=C(C)C
51	[#6]~[#16]~[#8]	0	CSO
52	[#7]~[#7]	0	NN
53	[!#6;!#1;!H0]~*~*~*~[!#6;!#1;!H0]	0	QHAAAQH
54	[!#6;!#1;!H0]~*~*~[!#6;!#1;!H0]	0	QHAAQH
55	[#8]~[#16]~[#8]	0	OSO
56	[#8]~[#7](~[#8])~[#6]	0	ON(O)C
57	[#8R]	0	Oxygen-containing heterocycle
58	[C](=O)[O]	0	Ester group
59	[#16]!:*:*	0	Sulfur-containing triple bond
60	[#16]=[#8]	0	S=O
61	[N+](=O)[O-]	0	Nitro
62	*@*!@*@*	0	A$!A$A, here, A represents an aromatic bond, and !A represents a non-aromatic bond.
63	[#7]=[#8]	0	N=O
64	*@*!@[#16]	0	A$A!S
65	c:n	0	Aromatic C-N bond
66	[#6]~[#6](~[#6])(~[#6])~*	0	CC(C)(C)A
67	[!#6;!#1]~[#16]	0	QS
68	[C](C)(C)C	0	Tert-butyl
69	[!#6;!#1]~[!#6;!#1;!H0]	0	QQH
70	[!#6;!#1]~[#7]~[!#6;!#1]	0	QNQ
71	[#7]~[#8]	0	NO
72	[#8]~*~*~*~[#8]	0	OAAO
73	[#16]=*	0	S=A
74	[CH3]~*~[CH3]	0	CH₃ACH₃
75	*!@[#7]@*	0	A!N$A
76	[#6]=[#6](~*)~*	0	C=C(A)A
77	[#7]~*~[#7]	0	NAN
78	[#6]=[#7]	0	C=N
79	[#7]~*~*~[#7]	0	NAAN
80	[#7]~*~*~*~[#7]	0	NAAAN
81	[#16]~*(~*)~*	0	SA(A)A
82	*~[CH2]~[!#6;!#1;!H0]	0	ACH₂QH
83	[!#6;!#1]1~*~*~*~*~1	0	QAAAA@1
84	[NH2]	0	NH₂
85	[#6]~[#7](~[#6])~[#6]	0	CN(C)C
86	[C;H2,H3][!#6;!#1][C;H2,H3]	0	CH₂QCH₂
87	[C](=C)C=C	0	Diene
88	[#16]	0	S (Sulfur)
89	[#8]~*~*~*~[#8]	0	OAAAO
90	[$([!#6;!#1;!H0]~*~*~[CH2]~*),$([!#6;!#1;!H0;R]1@[R]@[R]@[CH2;R]1),$([!#6;!#1;!H0]~[R]1@[R]@[CH2;R]1)]	0	QHAACH₂A
91	[$([!#6;!#1;!H0]~*~*~*~[CH2]~*),$([!#6;!#1;!H0;R]1@[R]@[R]@[CH2;R]1),$([!#6;!#1;!H0]~[R]1@[R]@[CH2;R]1)]	0	QHAAACH₂A
92	[#8]~[#6](~[#7])~[#6]	0	OC(N)C
93	[!#6;!#1]~[CH3]	0	QCH₃
94	[!#6;!#1]~[#7]	0	QN
95	[#7]~*~*~[#8]	0	NAAO
96	*1~*~*~*~*~*~1	0	Five-membered ring
97	[#7]~*~*~*~[#8]	0	NAAAO
98	[!#6;!#1]1~*~*~*~*~*~1	0	QAAAAA@1
99	[#6]=[#6]	0	C=C
100	*~[CH2]~[#7]	0	ACH₂N
101	[S](=O)(=O)[N]	0	Sulfonamide
102	[!#6;!#1]~[#8]	0	QO
103	[CH]=C	0	Ethynyl group
104	[!#6;!#1;!H0]~[CH2]~*	0	QHACH₂A
105	*@*(@*)@*	0	A$A($A)$A
106	[!#6;!#1]~*(~[!#6;!#1])~[!#6;!#1]	0	QA(Q)Q
107	[NX3][CX4](C)C	0	Tertiary amine
108	[CH3]~*~*~*~[CH2]~*	0	CH₃AAACH₂A
109	*~[CH2]~[#8]	0	ACH₂O
110	[#7]~[#6]~[#8]	0	NCO
111	[#7]~*~[CH2]~*	0	NACH₂A
112	*~*(~*)(~*)~*	0	AA(A)(A)A
113	[#8]!:*:*	0	Onot%A%A
114	[CH3]~[CH2]~*	0	CH₃CH₂A
115	[CH3]~*~[CH2]~*	0	CH₃ACH₂A
116	[$([CH3]~*~*~[CH2]~*),$([CH3]~*1~*~[CH2]1)]	0	CH₃AACH₂A
117	[#7]~*~[#8], # NAO	0	NAO
118	[$(*~[CH2]~*~*~*~[CH2]~*),$([R]1@[CH2;R]@[R]@[R]@[CH2;R]1),$(*~[CH2]~[R]1@[R]@[CH2;R]1)]	0	ACH₂CH₂A
119	[#7]=*	0	N=A
120	[!#6;R]	1	Heterocycle atom count >1 (&...) Incomplete definition
121	[#7;R]	0	Nitrogen in heterocycle
122	*~[#7](~*)~*	0	AN(A)A
123	[#8]~[#6]~[#8], # OCO	0	OCO
124	[!#6;!#1]~[!#6;!#1]	0	QQ
125	[C](=O)N[OH]	0	Hydroxylamine
126	*!@[#8]!@*	0	A!O!A
127	*@*!@[#8]	1	A$A!O >1 (&...) Incomplete definition
128	[C](=O)O[C]	0	Ester group
129	C=CC=O	0	Aldehyde group (enaldehyde)
130	[!#6;!#1]~[!#6;!#1]'	1	QQ >1 (&...) Incomplete definition
131	[!#6;!#1;!H0]	1	QH >1
132	[#8]~*~[CH2]~*	0	OACH₂A
133	*@*!@[#7]	0	A$A!N
134	[C](=N)N	0	Hydrazone
135	[#7]!:*:*	0	Nnot%A%A
136	[#8]=*	1	O=A >1
137	[!C;!c;R]	0	Heterocycle
138	[!#6;!#1]~[CH2]~*	1	QCH₂A >1 (&...) Incomplete definition
139	[O;!H0]	0	OH
140	[#8]	3	O >3 (&...) Incomplete definition
141	[CH3]	2	CH₃ >2 (&...) Incomplete definition
142	[#7]', 1)	0	Indicates the presence of a nitrogen atom ([#7]) directly bonded to an aromatic carbon atom
143	*@*!@[#8]	0	A$A!O
144	*!:*:*!:*	0	Anot%A%Anot%A, a pattern of alternating aromatic and non-aromatic bonds, without atom-specific restrictions.
145	*1~*~*~*~*~*~1	1	Six-membered ring count >1
146	[#8]	2	O >2
147	[$(*~[CH2]~[CH2]~*),$([R]1@[CH2;R]@[CH2;R]1)]	0	ACH₂CH₂A
148	*~[!#6;!#1](~*)~*	0	AQ(A)A
149	[C;H3,H4]	1	CH₃ >1
150	*!@*@*!@*	0	A!A$A!A
151	[#7;!H0]	0	NH
152	[#8]~[#6](~[#6])~[#6]	0	OC(C)C
153	[!#6;!#1]~[CH2]~*	0	QCH2A
154	[#6]=[#8]	0	C=O
155	*!@[CH2]!@*	0	A!CH₂!A
156	[#7]~*(~*)~*	0	NA(A)A
157	[#6]-[#8]	0	C-O
158	[#6]-[#7]	0	C-N
159	[#8]	1	O >1
160	[C;H3,H4]	0	CH₃
161	[#7]	0	N
162	a	0	Aromatic atom
163	[C](=O)[OH]	0	Carboxyl group (carboxylic acid)
164	[C](=O)[CH2][CH2]C	0	Keto group butyl
165	[C](=O)[NH]	0	Secondary amide
166	[C](=S)S	0	Thioester
Bit: Represents the identifier for a specific structural feature. SMARTS Pattern: The SMARTS expression used to match a particular chemical structure. Occurrence Flag: Indicates the number of times the SMARTS pattern is expected to appear in a molecule. For example, 0 may signify that the pattern should appear at least once, and 1 may indicate that it needs to appear multiple times. The exact mea…

## Sheet: Table S2
Table S2
Information about the PM2.5 samples
Sample ID	Sampling Date	Sampling Site	PM2.5 (µg/m3 )
1	2023-03-12	Hong Kong PolyU-Ambient	110.14
2	2023-11-19	Hong Kong PolyU-Ambient	34.1
3	2023-11-25	Hong Kong PolyU-Ambient	39.48
4	2023-12-01	Hong Kong PolyU-Ambient	120.26
5	2023-12-12	Hong Kong PolyU-Ambient	32.26
6	2023-02-14	Hong Kong PolyU-Roadside	32.22
7	2023-11-19	Hong Kong PolyU-Roadside	44.21
8	2023-11-25	Hong Kong PolyU-Roadside	54.71
9	2023-12-01	Hong Kong PolyU-Roadside	63.33
10	2023-02-14	Hong Kong Southern District	32.95
11	2023-11-19	Hong Kong Southern District	181.99
12	2023-12-07	Hong Kong Southern District	60.27
13	2023-12-13	Hong Kong Southern District	26.21
14	2023-02-14	Hong Kong Tung Chung	37.01
15	2023-02-28	Hong Kong Tung Chung	29.41
16	2023-03-12	Hong Kong Tung Chung	48.06
17	2023-11-19	Hong Kong Tung Chung	39.19
18	2023-11-25	Hong Kong Tung Chung	147.78
19	2023-12-01	Hong Kong Tung Chung	42.56
20	2023-03-12	Hong Kong Kwai Chung	37.58
21	2023-11-19	Hong Kong Kwai Chung	51
22	2023-11-25	Hong Kong Kwai Chung	38.02
23	2023-12-01	Hong Kong Kwai Chung	48.52
24	2023-12-07	Hong Kong Kwai Chung	32.18
25	2022-01-27	Hong Kong PolyU-Ambient	42.85
26	2022-01-31	Hong Kong PolyU-Ambient	36.39
27	2022-02-07	Hong Kong PolyU-Ambient	32.78
28	2022-02-24	Hong Kong PolyU-Ambient	38.96
29	2022-02-28	Hong Kong PolyU-Ambient	27.15
30	2022-04-25	Hong Kong PolyU-Ambient	39.72
31	2022-04-26	Hong Kong PolyU-Ambient	20.83
32	2022-04-27	Hong Kong PolyU-Ambient	41.18
33	2022-04-29	Hong Kong PolyU-Ambient	26.88
34	2022-04-30	Hong Kong PolyU-Ambient	38.54
35	2022-05-03	Hong Kong PolyU-Ambient	38.19
36	2022-05-16	Hong Kong PolyU-Ambient	29.86
37	2022-05-25	Hong Kong PolyU-Ambient	24.31
38	2022-06-14	Hong Kong PolyU-Ambient	37.85
39	2022-06-24	Hong Kong PolyU-Ambient	24.17
40	2022-06-29	Hong Kong PolyU-Ambient	20.14
41	2022-07-06	Hong Kong PolyU-Ambient	23.54
42	2022-07-11	Hong Kong PolyU-Ambient	18.47
43	2022-07-18	Hong Kong PolyU-Ambient	23.61
44	2022-07-25	Hong Kong PolyU-Ambient	23.06
45	2022-08-02	Hong Kong PolyU-Ambient	12.22
46	2022-08-12	Hong Kong PolyU-Ambient	22.5
47	2022-08-29	Hong Kong PolyU-Ambient	29.65
48	2022-09-11	Hong Kong PolyU-Ambient	52.22
49	2022-09-21	Hong Kong PolyU-Ambient	33.96
50	2022-09-29	Hong Kong PolyU-Ambient	20
51	2022-10-17	Hong Kong PolyU-Ambient	37.29
52	2022-10-20	Hong Kong PolyU-Ambient	38.4
53	2022-10-21	Hong Kong PolyU-Ambient	39.24
54	2022-10-26	Hong Kong PolyU-Ambient	28.26
55	2022-11-07	Hong Kong PolyU-Ambient	33.75
56	2022-11-08	Hong Kong PolyU-Ambient	23.54
57	2022-11-11	Hong Kong PolyU-Ambient	39.79
58	2022-11-15	Hong Kong PolyU-Ambient	22.5
59	2022-11-25	Hong Kong PolyU-Ambient	29.38
60	2022-12-01	Hong Kong PolyU-Ambient	37.99
61	2022-12-06	Hong Kong PolyU-Ambient	29.24
62	2022-12-12	Hong Kong PolyU-Ambient	74.51
63	2022-12-14	Hong Kong PolyU-Ambient	59.93
64	2022-12-15	Hong Kong PolyU-Ambient	35.07
65	2022-12-22	Hong Kong PolyU-Ambient	39.93
66	2019-07-17	Nanjing Lishui	42.3
67	2019-07-31	Nanjing Lishui	29.95
68	2019-08-27	Nanjing Lishui	32.64
69	2019-09-27	Nanjing Lishui	41.75
70	2019-10-23	Nanjing Lishui	74.05
71	2019-11-28	Nanjing Lishui	31.26
72	2019-12-19	Nanjing Lishui	47.96
73	2020-01-02	Nanjing Lishui	68.94
74	2020-01-15	Nanjing Lishui	53.14
75	2020-04-25	Nanjing Lishui	45.2
76	2020-05-27	Nanjing Lishui	38.51
77	2020-06-20	Nanjing Lishui	22.29
78	2020-07-06	Nanjing Xuanwu	25
79	2020-08-09	Nanjing Xuanwu	41.21
80	2020-09-20	Nanjing Xuanwu	44.49
81	2020-10-22	Nanjing Xuanwu	42.49
82	2020-10-27	Nanjing Xuanwu	61.29
83	2020-11-24	Nanjing Xuanwu	68.88
84	2020-12-22	Nanjing Xuanwu	156.33
85	2021-01-13	Nanjing Xuanwu	64.9
86	2021-01-22	Nanjing Xuanwu	202.23
87	2021-03-27	Nanjing Xuanwu	63.31
88	2021-04-01	Nanjing Xuanwu	39.34
89	2021-04-22	Nanjing Xuanwu	40.02

## Sheet: Table S3
Table S3
Details of tested compounds
Sample	Name	Purity	Manufacturer Information
sample_1	L-Phenylalanine	0.99	Energy Chemical Co., Ltd. (Shanghai, China)
sample_2	Azelaic acid	0.99	Aladdin (Shanghai, China)
sample_3	5-Nitrosalicylic acid	>98.0%	Aladdin (Shanghai, China)
sample_4	Fumaric acid	0.99	Shanghai Macklin Biochemical Co., Ltd. (Shanghai, China)
sample_5	Phthalic anhydride	0.995	Energy Chemical Co., Ltd. (Shanghai, China)
sample_6	Dibutyl phthalate	0.995	Energy Chemical Co., Ltd. (Shanghai, China)
sample_7	2-Pyrrolidinone	0.98	Energy Chemical Co., Ltd. (Shanghai, China)
sample_8	Dicyclohexylamine	0.99	Energy Chemical Co., Ltd. (Shanghai, China)
sample_9	N-(4-Hydroxyphenyl)acetamide	0.98	Bidepharm (Shanghai, China)
sample_10	N-(4-Ethoxyphenyl)acetamide	0.98	Bidepharm (Shanghai, China)
sample_11	2-Hydroxy-9,10-anthracen-edione	0.95	Bidepharm (Shanghai, China)
sample_12	9-Fluorenone	0.98	Energy Chemical Co., Ltd. (Shanghai, China)
sample_13	1,8-Naphthalic anhydride	0.98	Shanghai Macklin Biochemical Co., Ltd. (Shanghai, China)
sample_14	2-Hydroxynicotinic acid	0.98	Bidepharm (Shanghai, China)
sample_15	meso-Erythritol	0.99	Dieckmann (HK) Chemical Industry Co., Ltd. (Hong Kong)
sample_16	Levoglucosan	0.99	Shanghai Macklin Biochemical Co., Ltd. (Shanghai, China)
sample_17	7-Nitroindole	0.98	Shanghai Macklin Biochemical Co., Ltd. (Shanghai, China)
sample_18	2,6-Dimethylpyrazine	0.98	Bidepharm (Shanghai, China)
sample_19	Picolinic acid	0.97	Bidepharm (Shanghai, China)
sample_20	2-Methylbenzimidazole	0.98	Dieckmann (HK) Chemical Industry Co., Ltd. (Hong Kong)
sample_21	Diethylene glycol monobutyl ether	>99.0%	Dieckmann (HK) Chemical Industry Co., Ltd. (Hong Kong)
sample_22	Triethylene glycol	>99.0%	Dieckmann (HK) Chemical Industry Co., Ltd. (Hong Kong)
sample_23	Dimethyl glutarate	>98.0%	Dieckmann (HK) Chemical Industry Co., Ltd. (Hong Kong)
sample_24	Methylparaben	0.99	Dieckmann (HK) Chemical Industry Co., Ltd. (Hong Kong)
sample_25	N-Lauryldiethanolamine	>99.0%	Bidepharm (Shanghai, China)
sample_26	4-Nitrophenol	0.98	Dieckmann (HK) Chemical Industry Co., Ltd. (Hong Kong)
sample_27	3-Methyl-4-nitro-phenol	0.97	Bidepharm (Shanghai, China)
sample_28	4-Nitro-1-naphthol	0.98	Shanghai Macklin Biochemical Co., Ltd. (Shanghai, China)
sample_29	2,4-Dinitro-1-naphthol	0.98	Shanghai Macklin Biochemical Co., Ltd. (Shanghai, China)
sample_30	N,N-dibutylformamide	0.98	TiV Scientific Ltd
sample_31	Succinic acid	0.99	Bidepharm (Shanghai, China)
sample_32	Quinoline	0.96	Aladdin (Shanghai, China)
sample_33	Syringaldehyde	0.98	Aladdin (Shanghai, China)
sample_34	3-Methoxybenzaldehyde	0.98	Bidepharm (Shanghai, China)
sample_35	1-Naphthylamine	0.99	TiV Scientific Ltd
sample_36	2-Naphthylamine	0.98	TiV Scientific Ltd
sample_37	Acenaphthenequinone	0.98	Shanghai Macklin Biochemical Co., Ltd. (Shanghai, China)
sample_38	Phthalic acid	0.99	Shanghai Macklin Biochemical Co., Ltd. (Shanghai, China)
sample_39	Phenol	0.99	J&K Scientific Ltd. (Beijing, China)
sample_40	N-methyl-1-Naphthalenamine	0.97	Bidepharm (Shanghai, China)
sample_41	N-methyl-2-Naphthalenamine	0.95	Bidepharm (Shanghai, China)
sample_42	N-methyl-2-Naphthalenemethanamine	0.95	Bidepharm (Shanghai, China)
sample_43	Cyclohexylamine	>99.5%	Dieckmann (HK) Chemical Industry Co., Ltd. (Hong Kong)
sample_44	4,4'-Diaminodiphenylmethane	0.99	Aladdin (Shanghai, China)
sample_45	Hydroquinone	0.99	Dieckmann (HK) Chemical Industry Co., Ltd. (Hong Kong)
sample_46	2-Phenylphenol	>99.0%	Dieckmann (HK) Chemical Industry Co., Ltd. (Hong Kong)
sample_47	Isophorone	>99.0%	Shanghai Macklin Biochemical Co., Ltd. (Shanghai, China)
sample_48	3-Aminofluoranthene	>96.0%	Dieckmann (HK) Chemical Industry Co., Ltd. (Hong Kong)
sample_49	4,4'-Bipyridine	0.98	Dieckmann (HK) Chemical Industry Co., Ltd. (Hong Kong)
sample_50	Vanillin	0.99	Aladdin (Shanghai, China)
sample_51	Benzophenone	>99.0%	Dieckmann (HK) Chemical Industry Co., Ltd. (Hong Kong)

## Sheet: Table S4
Table S4
Performance of machine learning models using customized MACCS fingerprints
Model	Type	Best_params	Performance of models.
			AUC	Precision	Recall	F1 Score	MCC	Accuracy
RF	Train	n_estimators: 211, max_depth: 24, min_samples_split: 3, min_samples_leaf: 1,max_features: sqrt	0.9728	0.9236	0.8767	0.8995	0.8343	0.9203
	Test		0.8578	0.7827	0.6851	0.7307	0.5734	0.798
	Validation		0.8504	0.7766	0.6718	0.7204	0.5546	0.7878
	Experiment		0.7878	1	0.25	0.4	0.4684	0.8824
XGBoost	Train	n_estimators: 278, learning_rate: 0.08291058715882692, max_depth: 9, min_child_weight: 7, gamma: 1.6571731136613972e-06, subsample: 0.6507099478789669, colsample_bytree: 0.6168763653230751	0.9401	0.8733	0.7993	0.8347	0.7313	0.8711
	Test		0.8581	0.7606	0.7003	0.7292	0.562	0.7919
	Validation		0.8472	0.7651	0.676	0.7178	0.5463	0.7837
	Experiment		0.8663	0.5	0.125	0.2	0.1906	0.8431
SVM	Train	C: 11.609314719031287, kernel: rbf, gamma: auto, probability: true	0.9426	0.8881	0.8359	0.8613	0.7718	0.8904
	Test		0.8336	0.7473	0.7078	0.727	0.5537	0.7874
	Validation		0.834	0.7543	0.6924	0.722	0.5459	0.7829
	Experiment		0.8517	0.8571	0.75	0.8	0.768	0.9412
KNN	Train	n_neighbors: 35, weights: distance, p: 1	0.9783	0.9385	0.8737	0.9049	0.845	0.9253
	Test		0.8202	0.7486	0.6637	0.7036	0.5275	0.7763
	Validation		0.8115	0.7539	0.6257	0.6838	0.5043	0.7645
	Experiment		0.8605	0.8333	0.625	0.7143	0.6792	0.9216
DT	Train	max_depth: 36, min_samples_split: 4, min_samples_leaf: 9, max_features: log2	0.7792	0.6901	0.5467	0.61	0.3975	0.7156
	Test		0.6991	0.5994	0.505	0.5482	0.2902	0.667
	Validation		0.7059	0.6238	0.4882	0.5476	0.3017	0.6719
	Experiment		0.6584	0.25	0.125	0.1667	0.0747	0.8039
LightGBM	Train	num_leaves: 127, max_depth: 0, learning_rate: 0.06287050240581332, n_estimators: 304,subsample: 0.9196144231422991, colsample_bytree: 0.8106678282930789, reg_alpha: 1.402505189848544e-06, reg_lambda: 0.00018283087953956028, min_split_gain: 0.0011438944610930658, min_child_samples: 4	0.9579	0.9096	0.8258	0.8657	0.7832	0.8957
	Test		0.8651	0.788	0.6927	0.7373	0.5832	0.8025
	Validation		0.77	0.7783	0.6711	0.7207	0.5558	0.7884
	Experiment		0.8517	0.5	0.125	0.2	0.1906	0.8431
Stacking (Logistic Regression)	Train	C: 0.3587, solver: liblinear, max_iter: 538, penalty: l2	0.9968	0.9522	0.9561	0.9541	0.9225	0.9626
	Test		0.835	0.7419	0.6952	0.7178	0.5404	0.7814
	Validation		0.7891	0.7173	0.6068	0.6574	0.4577	0.7426
	Experiment		0.8517	1	0.625	0.7692	0.7644	0.9412

## Sheet: Table S5
Table S5
Performance of machine learning models using standard MACCS fingerprints
Model	Type	Best_params	Performance of models.
			AUC	Precision	Recall	F1 Score	MCC	Accuracy
RF	Train	n_estimators: 211, max_depth: 24, min_samples_split: 3, min_samples_leaf: 1,max_features: sqrt	0.8631	0.8525	0.5567	0.6735	0.5456	0.7804
	Test		0.8014	0.7808	0.5113	0.618	0.4631	0.7471
	Validation		0.7992	0.7889	0.4873	0.6024	0.4506	0.7384
	Experiment		0.7878	1	0.25	0.4	0.4684	0.8824
XGBoost	Train	n_estimators: 278, learning_rate: 0.08291058715882692, max_depth: 9, min_child_weight: 7, gamma: 1.6571731136613972e-06, subsample: 0.6507099478789669, colsample_bytree: 0.6168763653230751	0.9255	0.8567	0.7638	0.8076	0.6909	0.8519
	Test		0.8459	0.7615	0.6675	0.7114	0.5422	0.7834
	Validation		0.8399	0.7653	0.6551	0.7058	0.5333	0.7778
	Experiment		0.8663	0.5	0.125	0.2	0.1906	0.8431
SVM	Train	C: 11.609314719031287, kernel: rbf, gamma: auto, probability: true	0.6879	0.6521	0.3991	0.4952	0.2874	0.6689
	Test		0.6744	0.6206	0.3955	0.4831	0.2633	0.6615
	Validation		0.6788	0.6349	0.4017	0.4917	0.2728	0.6621
	Experiment		0.8517	0.8571	0.75	0.8	0.768	0.9412
KNN	Train	n_neighbors: 35, weights: distance, p: 1	0.8181	0.7278	0.6182	0.6686	0.4747	0.7506
	Test		0.7834	0.682	0.597	0.6367	0.4225	0.7275
	Validation		0.7783	0.6918	0.5855	0.6341	0.4202	0.7251
	Experiment		0.8605	0.8333	0.625	0.7143	0.6792	0.9216
DT	Train	max_depth: 36, min_samples_split: 4, min_samples_leaf: 9, max_features: log2	0.7654	0.6771	0.5439	0.6032	0.3832	0.7088
	Test		0.6953	0.6003	0.4824	0.5349	0.2814	0.6645
	Validation		0.7109	0.6244	0.5005	0.5555	0.308	0.6742
	Experiment		0.6584	0.25	0.125	0.1667	0.0747	0.8039
LightGBM	Train	num_leaves: 127, max_depth: 0, learning_rate: 0.06287050240581332, n_estimators: 304,subsample: 0.9196144231422991, colsample_bytree: 0.8106678282930789, reg_alpha: 1.402505189848544e-06, reg_lambda: 0.00018283087953956028, min_split_gain: 0.0011438944610930658, min_child_samples: 4	0.8858	0.8477	0.6566	0.74	0.6087	0.8123
	Test		0.825	0.7654	0.5957	0.67	0.5015	0.7652
	Validation		0.7289	0.77	0.5758	0.6588	0.4888	0.7574
	Experiment		0.8517	0.5	0.125	0.2	0.1906	0.8431
Stacking (Logistic Regression)	Train	C: 0.3587, solver: liblinear, max_iter: 538, penalty: l2	0.9497	0.8721	0.8262	0.8485	0.75	0.88
	Test		0.852	0.7389	0.7128	0.7256	0.5484	0.7844
	Validation		0.8356	0.7402	0.6825	0.7101	0.5257	0.7733
	Experiment		0.8517	1	0.625	0.7692	0.7644	0.9412

## Sheet: Table S6
Table S6
Performance of machine learning models using RDKit-generated 2D molecular descriptor
Model	Type	Best_params	Performance of models.
			AUC	Precision	Recall	F1 Score	MCC	Accuracy
RF	Train	n_estimators: 211, max_depth: 24, min_samples_split: 3, min_samples_leaf: 1,max_features: sqrt	0.9897	0.9661	0.9341	0.9498	0.9167	0.9598
	Test		0.8689	0.8059	0.6851	0.7406	0.5948	0.8081
	Validation		0.8653	0.8047	0.6671	0.7294	0.5777	0.7986
	Experiment		0.5291	0	0	0	0	0.8431
XGBoost	Train	n_estimators: 278, learning_rate: 0.08291058715882692, max_depth: 9, min_child_weight: 7, gamma: 1.6571731136613972e-06, subsample: 0.6507099478789669, colsample_bytree: 0.6168763653230751	0.9798	0.9444	0.9077	0.9257	0.8768	0.9407
	Test		0.8722	0.7892	0.7166	0.7512	0.6	0.8101
	Validation		0.8667	0.7905	0.6949	0.7396	0.5827	0.8009
	Experiment		0.5378	0	0	0	0	0.8431
SVM	Train	C: 11.609314719031287, kernel: rbf, gamma: auto, probability: true	0.9489	0.8938	0.8281	0.8597	0.771	0.89
	Test		0.8571	0.7613	0.7229	0.7416	0.5771	0.7985
	Validation		0.8545	0.7809	0.7081	0.7425	0.582	0.8002
	Experiment		0.8256	0	0	0	0	0.8431
KNN	Train	n_neighbors: 35, weights: distance, p: 1	0.9935	0.9596	0.9287	0.9439	0.9068	0.9551
	Test		0.8457	0.7606	0.6562	0.7045	0.5343	0.7798
	Validation		0.8365	0.7665	0.625	0.6884	0.5157	0.7699
	Experiment		0.7442	0	0	0	0	0.8431
DT	Train	max_depth: 36, min_samples_split: 4, min_samples_leaf: 9, max_features: log2	0.8621	0.7447	0.7089	0.7264	0.5467	0.7827
	Test		0.7292	0.607	0.6108	0.6089	0.3468	0.6861
	Validation		0.7171	0.6079	0.5628	0.5844	0.3179	0.6743
	Experiment		0.4375	0.125	0.125	0.125	-0.0378	0.7255
LightGBM	Train	num_leaves: 127, max_depth: 0, learning_rate: 0.06287050240581332, n_estimators: 304,subsample: 0.9196144231422991, colsample_bytree: 0.8106678282930789, reg_alpha: 1.402505189848544e-06, reg_lambda: 0.00018283087953956028, min_split_gain: 0.0011438944610930658, min_child_samples: 4	0.985	0.9613	0.9339	0.9474	0.9125	0.9578
	Test		0.8705	0.7977	0.7053	0.7487	0.6005	0.8106
	Validation		0.7859	0.8006	0.6896	0.7409	0.5887	0.8038
	Experiment		0.6308	0	0	0	0	0.8431
Stacking (Logistic Regression)	Train	C: 0.3587, solver: liblinear, max_iter: 538, penalty: l2	1	1	1	1	1	1
	Test		0.8777	0.7903	0.7217	0.7544	0.6044	0.8121
	Validation		0.8625	0.8011	0.6927	0.7429	0.5912	0.8049
	Experiment		0.7442	0	0	0	0	0.8431

## Sheet: Table S7
Table S7
Comparison of the retention times and characteristic fragment ions of identified PM2.5 compounds with corresponding standards
Code	Chemical name	Chemical standard			PM2.5 samples
		Retention time (min)	Parent ion	Fragment ion	Retention time (min)	Parent ion	Fragment ion
			[M+H]+ or [M-H]-			[M+H]+ or [M-H]-
sample_1	L-Phenylalanine	7.54	[M+H]+ 166.0862	120.0806 [C8H10N]+	7.51	[M+H]+ 166.0862	120.0807 [C8H10N]+
sample_2	Azelaic acid	26.06	[M-H]- 187.0975	143.1077 [C8H15O2]-, 125.0971 [C8H13O]-	26.14	[M-H]- 187.0976	143.1077 [C8H15O2]-, 125.0971 [C8H13O]-
sample_3	5-Nitrosalicylic acid	24.5	[M-H]- 182.0094	138.0196 [C6H4NO3]-, 108.0215 [C6H4O2]-	24.53	[M-H]- 182.0094	138.0196 [C6H4NO3]-, 108.0215 [C6H4O2]-
sample_4	Fumaric acid	2.72	[M-H]- 115.0036	71.0135 [C3H3O2]-	2.69	[M-H]- 115.0036	71.0137 [C3H3O2]-
sample_5	Phthalic anhydride	41.46	[M+H]+ 149.0232	121.0283 [C7H5O2]+	41.39	[M+H]+ 149.0234	121.0283 [C7H5O2]+
sample_6	Dibutyl phthalate	41.48	[M+H]+ 279.1594	205.0860 [C12H13O3]+, 149.0234 [C8H5O3]+	41.39	[M+H]+ 279.1596	205.0860 [C12H13O3]+, 149.0234 [C8H5O3]+
sample_7	2-Pyrrolidinone	3.29	[M+H]+ 86.0599	69.0335 [C4H5O]+, 58.0651 [C3H8N]+	3.36	[M+H]+ 86.0600	69.0333 [C4H5O]+, 58.0651 [C3H8N]+
sample_8	Dicyclohexylamine	21.43	[M+H]+182.1904	100.1119 [C6H14N]+, 83.0854 [C6H11]+, 55.0541 [C4H7]+	21.46	[M+H]+182.1905	100.1120 [C6H14N]+, 83.0854 [C6H11]+, 55.0541 [C4H7]+
sample_9	N-(4-Hydroxyphenyl)acetamide	8.32	[M+H]+ 152.0705	101.0599 [C6H8NO]+	8.27	[M+H]+ 152.0706	101.0597 [C6H8NO]+
sample_10	N-(4-Ethoxyphenyl)acetamide	20.42	[M+H]+ 180.1020	152.0706 [C8H10NO2]+; 138.0914 [C8H12NO]+; 110.0600 [C6H8NO]+	20.34	[M+H]+ 180.1019	152.0705 [C8H10NO2]+; 138.0913 [C8H12NO]+; 110.0600 [C6H8NO]+
sample_11	2-Hydroxy-9,10-anthracen-edione	33.94	[M+H]+ 225.0548	197.0597 [C13H9O2]+, 169.0647 [C12H9O]+	33.85	[M+H]+ 225.0547	197.0597 [C13H9O2]+, 169.0647 [C12H9O]+
sample_12	9-Fluorenone	35.25	[M+H]+ 181.0648	153.0699 [C12H9]+	35.3	[M+H]+ 181.0645	153.0700 [C12H9]+
sample_13	1,8-Naphthalic anhydride	27.53	[M+H]+ 199.0391	155.0492 [C11H7O]+, 127.0542 [C10H7]+	27.44	[M+H]+ 199.0392	155.0492 [C11H7O]+, 127.0543 [C10H7]+
sample_14	2-Hydroxynicotinic acid	18.11	[M-H]- 138.0190	108.0213 [C6H4O2]-	18.13	[M-H]- 138.0196	108.0213 [C6H4O2]-
sample_15	meso-Erythritol	1.35	[M-H]- 121.0506	75.0085 [C2H3O3]-	16.42	[M-H]- 121.0560	75.0083 [C2H3O3]-
sample_16	Levoglucosan	1.58	[M-H]- 161.0455	143.0351 [C6H7O4]-	1.58	[M-H]- 161.0455	143.0351 [C6H7O4]-
sample_17	7-Nitroindole	26.64	[M-H]- 161.0357	131.0369 [C8H5ON]-· ;115.0420 [C8H5O]-·	26.64	[M-H]- 161.0357	131.0369 [C8H5ON]-· ;115.0420 [C8H5O]-·
sample_18	2,6-Dimethylpyrazine	11.58	[M+H]+ 109.0758	66.0540 [C5H7]+	11.63	[M+H]+ 109.0760	66.0540 [C5H7]+
sample_19	Picolinic acid	1.44	[M-H]- 122.0248	71.0137 [C3H3O2]-	1.48	[M-H]- 122.0248	71.0137 [C3H3O2]-
sample_20	2-Methylbenzimidazole	1.33	[M+H]+ 133.0760	No reasonable fragment ions detected	1.42	[M+H]+ 133.0760	No reasonable fragment ions detected
sample_21	Diethylene glycol monobutyl ether	20.15	[M+H]+ 163.1329	107.0701 [C4H11O3]+; 101.0959 [C6H13O3]+; 89.0595 [C4H9O2]+	20.19	[M+H]+ 163.1329	107.0701 [C4H11O3]+; 101.0959 [C6H13O3]+; 89.0595 [C4H9O2]+
sample_22	Triethylene glycol	4.89	[M+H]+ 151.0965	89.0596 [C4H9O2]+	4.81	[M+H]+ 151.0965	89.0596 [C4H9O2]+
sample_23	Dimethyl glutarate	16.55	[M+H]+ 161.0808	129.0544 [C4H9]+; 101.0595 [C5H9O2]+	16.51	[M+H]+ 161.0808	129.0546 [C4H9]+; 101.0597 [C5H9O2]+
sample_24	Methylparaben	15.22	[M-H]- 151.0394	136.0162 [C7H4O3]-; 92.0264 [C6H4O]-	15.22	[M-H]- 151.0401	136.0162 [C7H4O3]-; 92.0264 [C6H4O]-
sample_25	N-Lauryldiethanolamine	40.18	[M+H]+ 274.2746	256.2636 [C16H34NO]+, 106.0861 [C4H12NO2]+, 88.0756 [C4H10NO]+	40.1	[M+H]+ 274.2744	256.2637 [C16H34NO]+, 106.0861 [C4H12NO2]+, 88.0756 [C4H10NO]+
sample_26	4-Nitrophenol	19.78	[M-H]- 138.0198	108.0215 [C6H4O2]-·; 93.0343 [C6H5O]-·	19.86	[M-H]- 138.0196	108.0216 [C6H4O2]-·; 93.0343 [C6H5O]-·
sample_27	3-Methyl-4-nitro-phenol	25.11	[M-H]- 152.0354	122.0372 [C7H6O2]-·; 107.0500 [C7H7O]-·	25.19	[M-H]- 152.0353	122.0372 [C7H6O2]-·; 107.0500 [C7H7O]-·
sample_28	4-Nitro-1-naphthol	31.05	[M-H]- 188.0353	142.0414[C10H6O]-·; 158.0361 [C10H6O2]-·	31.02	[M-H]- 188.0353	142.0414[C10H6O]-·; 158.0361 [C10H6O2]-·
sample_29	2,4-Dinitro-1-naphthol	37.48	[M-H]- 233.0204	173.0244[C10H5O3]-··; 187.0275[C10H5O3N]-·; 173.0244[C10H5O3]-··	37.49	[M-H]- 233.0204	173.0244[C10H5O3]-··; 187.0275[C10H5O3N]-·; 173.0244[C10H5O3]-··
sample_30	N,N-dibutylformamide	32.03	[M+H]+ 158.1539	102.0912 [C5H12NO]+	32	[M+H]+ 158.1540	102.0913 [C5H12NO]+
sample_31	Succinic acid	1.51	[M-H]- 117.0193	73.0291 [C3H5O2]-	1.51	[M-H]- 117.0193	73.0291 [C3H5O2]-
sample_32	Quinoline	8.88	[M+H]+ 130.0650	No reasonable fragment ions detected	8.81	[M+H]+ 130.0650	No reasonable fragment ions detected
sample_33	Syringaldehyde	18.43	[M+H]+ 183.0652	155.0703 [C8H11O3]+, 140.0468 [C7H8O3]+, 95.0491 [C6H5O3]+	18.37	[M+H]+ 183.0653	155.0703 [C8H11O3]+, 140.0468 [C7H8O3]+, 95.0490 [C6H5O3]+
sample_34	3-Methoxybenzaldehyde	21.03	[M+H]+ 137.0597	106.0646 [C7H9O]+	21.12	[M+H]+ 137.0397	106.0646 [C7H9O]+
sample_35	1-Naphthylamine	12.94	[M+H]+ 144.0806	117.0697 [C9H9]+	12.94	[M+H]+ 144.0808	117.0697 [C9H9]+
sample_36	2-Naphthylamine	10.85	[M+H]+ 144.0806	117.0697 [C9H9]+	10.77	[M+H]+ 144.0808	117.0697 [C9H9]+
sample_37	Acenaphthenequinone	24.93	[M+H]+ 183.0441	155.0489 [C11H7O]+, 127.0540 [C10H7]+	25.01	[M+H]+ 183.0439	155.0489 [C11H7O]+, 127.0540 [C10H7]+
sample_38	Phthalic acid	15.23	[M-H]- 165.0192	121.0294 [C7H5O2]-	15.29	[M-H]- 165.0192	121.0294 [C7H5O2]-
sample_39	Phenol	11.74	[M-H]- 93.0346	No reasonable fragment ions detected	11.74	[M-H]- 93.0346	No reasonable fragment ions detected
sample_40	N-methyl-1-Naphthalenamine	16.92	[M+H]+ 158.0964	143.0729 [C10H9N]+	16.84	[M+H]+ 144.0808	143.0729 [C10H9N]+
sample_41	N-methyl-2-Naphthalenamine	16.62	[M+H]+ 158.0964	143.0729 [C10H9N]+	16.67	[M+H]+ 158.0964	143.0729 [C10H9N]+
sample_42	N-methyl-2-Naphthalenemethanamine	10.46	[M+H]+ 172.1121	141.0698 [C11H9]+	10.55	[M+H]+ 158.0964	141.0698 [C11H9]+
sample_43	Cyclohexylamine	13.09	[M+H]+ 100.1121	83.0853 [C6H11]+; 55.0541 [C4H7]+	13.08	[M+H]+ 172.1121	83.0857 [C6H11]+; 55.0544 [C4H7]+
sample_44	4,4'-Diaminodiphenylmethane	17.86	[M+H]+ 199.1229	106.0650 [C7H8N]+	17.79	[M+H]+ 199.1230	106.0650 [C7H8N]+
sample_45	Hydroquinone	11.72	[M-H]- 109.0295	108.0213 [C6H4O2]-	11.72	[M-H]- 109.0295	108.0213 [C6H4O2]-
sample_46	2-Phenylphenol	30.82	[M-H]- 169.0659	141.07051 [C11H9]-; 115.05490 [C9H7]-; 101.03922 [C8H5]-; 93.03416 [C6H5O]-; 65.03930 [C5H5]-	30.82	[M-H]- 169.0659	141.07051 [C11H9]-; 115.05490 [C9H7]-; 101.03922 [C8H5]-; 93.03416 [C6H5O]-; 65.03930 [C5H5]-
sample_47	Isophorone	5.46	[M+H]+ 139.1117	121.1010 [C9H13]+; 97.0647 [C6H9O]+; 93.0699 [C7H9]+; 69.0335 [C4H5O]+	5.45	[M+H]+ 139.1117	121.1010 [C9H13]+; 97.0647 [C6H9O]+; 93.0699 [C7H9]+; 69.0335 [C4H5O]+
sample_48	3-Aminofluoranthene	33.41	[M+H]+ 218.0962	191.0855 [C15H11]+	33.36	[M+H]+ 218.0964	191.0855 [C15H11]+
sample_49	4,4'-Bipyridine	2.43	[M+H]+ 157.0760	No reasonable fragment ions detected	2.48	[M+H]+ 157.0760	No reasonable fragment ions detected
sample_50	Vanillin	20.21	[M-H]- 151.0401	136.01608 [C7H4O3]-; 108.02121 [C6H4O2]-; 92.02630 [C6H4O]-	20.21	[M-H]- 151.0401	136.0161 [C7H4O3]-; 108.0212 [C6H4O2]-; 92.0263 [C6H4O]-
sample_51	Benzophenone	31.59	[M+H]+ 183.0804	105.0334 [C7H5O]+; 95.0490 [C6H7O]+; 77.0385 [C6H5]+	31.64	[M+H]+ 183.0804	105.0337 [C7H5O]+; 95.0493 [C6H7O]+; 77.0388 [C6H5]+

## Sheet: Table S9
Table S9
Matching count and model performance on experimental data
Match count between experimental data and predictions				Performance of models on experimental data
Prediction_File	Matched_0	Matched_1	Matched_Count	Model	AUC	Precision	Recall	F1 Score	MCC	Accuracy	Score
MACCS_Random Forest_Predictions.csv	43	2	45	Random Forest	0.7878	1	0.25	0.4	0.4684	0.8824	0.6314
MACCS_XGBoost_Predictions.csv	42	1	43	XGBoost	0.8663	0.5	0.125	0.2	0.1906	0.8431	0.4542
MACCS_SVM_Predictions.csv	42	6	48	SVM	0.8517	0.8571	0.75	0.8	0.768	0.9412	0.828
MACCS_KNN_Predictions.csv	42	5	47	KNN	0.8605	0.8333	0.625	0.7143	0.6792	0.9216	0.7723
MACCS_Decision Tree_Predictions.csv	40	1	41	Decision Tree	0.6584	0.25	0.125	0.1667	0.0747	0.8039	0.3464
MACCS_LightGBM_Predictions.csv	42	1	43	LightGBM	0.8517	0.5	0.125	0.2	0.1906	0.8431	0.4517
MACCS_Stacking Ensemble_Predictions.csv	43	5	48	Stacking Ensemble	0.8517	1	0.625	0.7692	0.7644	0.9412	0.8252

## Sheet: Table S10
Table S10
Prediction results summary: matched, unmatched, and 51 experimental value
Matched Predictions				Unmatched Predictions				Experimental_Data
Name	Experimental Value	Prediction File	Prediction Value	Name	Experimental Value	Prediction_File	Prediction Value	Sample Name	Name	CanonicalSMILES	Molecular Formula	Experimental Value
sample_1	0	MACCS_Stacking Ensemble_Predictions.csv	0	sample_37	1	MACCS_Stacking Ensemble_Predictions.csv	0	sample_1	L-Phenylalanine	C1=CC=C(C=C1)CC(C(=O)O)N	C9H11NO2	0
sample_2	0	MACCS_Stacking Ensemble_Predictions.csv	0	sample_46	1	MACCS_Stacking Ensemble_Predictions.csv	0	sample_2	Azelaic acid	C(CCCC(=O)O)CCCC(=O)O	C9H16O4	0
sample_3	0	MACCS_Stacking Ensemble_Predictions.csv	0	sample_48	1	MACCS_Stacking Ensemble_Predictions.csv	0	sample_3	5-Nitrosalicylic acid	O=C(O)c1cc([N+](=O)[O-])ccc1O	C7H5O5N	0
sample_4	0	MACCS_Stacking Ensemble_Predictions.csv	0	sample_12	0	MACCS_Decision Tree_Predictions.csv	1	sample_4	Fumaric acid	C(=CC(=O)O)C(=O)O	C4H4O4	0
sample_5	0	MACCS_Stacking Ensemble_Predictions.csv	0	sample_25	1	MACCS_Decision Tree_Predictions.csv	0	sample_5	Phthalic anhydride	O=C1OC(=O)c2ccccc21	C8H4O3	0
sample_6	0	MACCS_Stacking Ensemble_Predictions.csv	0	sample_27	0	MACCS_Decision Tree_Predictions.csv	1	sample_6	Dibutyl phthalate	CCCCOC(=O)C1=CC=CC=C1C(=O)OCCCC	C16H22O4	0
sample_7	0	MACCS_Stacking Ensemble_Predictions.csv	0	sample_29	1	MACCS_Decision Tree_Predictions.csv	0	sample_7	2-Pyrrolidinone	O=C1CCCN1	C4H7ON	0
sample_8	0	MACCS_Stacking Ensemble_Predictions.csv	0	sample_32	0	MACCS_Decision Tree_Predictions.csv	1	sample_8	Dicyclohexylamine	C1CCC(NC2CCCCC2)CC1	C12H23N	0
sample_9	0	MACCS_Stacking Ensemble_Predictions.csv	0	sample_37	1	MACCS_Decision Tree_Predictions.csv	0	sample_9	N-(4-Hydroxyphenyl)acetamide	CC(=O)NC1=CC=C(C=C1)O	C8H9NO2	0
sample_10	0	MACCS_Stacking Ensemble_Predictions.csv	0	sample_40	1	MACCS_Decision Tree_Predictions.csv	0	sample_10	N-(4-Ethoxyphenyl)acetamide	CCOC1=CC=C(C=C1)NC(=O)C	C10H13NO2	0
sample_11	0	MACCS_Stacking Ensemble_Predictions.csv	0	sample_41	1	MACCS_Decision Tree_Predictions.csv	0	sample_11	2-Hydroxy-9,10-anthracen-edione	O=C1c2ccccc2C(=O)c2cc(O)ccc21	C14H8O3	0
sample_12	0	MACCS_Stacking Ensemble_Predictions.csv	0	sample_46	1	MACCS_Decision Tree_Predictions.csv	0	sample_12	9-Fluorenone	O=C1c2ccccc2-c2ccccc21	C13H8O	0
sample_13	0	MACCS_Stacking Ensemble_Predictions.csv	0	sample_48	1	MACCS_Decision Tree_Predictions.csv	0	sample_13	1,8-Naphthalic anhydride	O=C1OC(=O)c2cccc3cccc1c23	C12H6O3	0
sample_14	0	MACCS_Stacking Ensemble_Predictions.csv	0	sample_27	0	MACCS_KNN_Predictions.csv	1	sample_14	2-Hydroxynicotinic acid	C1=CNC(=O)C(=C1)C(=O)O	C6H5NO3	0
sample_15	0	MACCS_Stacking Ensemble_Predictions.csv	0	sample_37	1	MACCS_KNN_Predictions.csv	0	sample_15	meso-Erythritol	C(C(C(CO)O)O)O	C4H10O4	0
sample_16	0	MACCS_Stacking Ensemble_Predictions.csv	0	sample_46	1	MACCS_KNN_Predictions.csv	0	sample_16	Levoglucosan	C1C2C(C(C(C(O1)O2)O)O)O	C6H10O5	0
sample_17	0	MACCS_Stacking Ensemble_Predictions.csv	0	sample_48	1	MACCS_KNN_Predictions.csv	0	sample_17	7-Nitroindole	C1=CC2=C(C(=C1)[N+](=O)[O-])NC=C2	C8H6N2O2	0
sample_18	0	MACCS_Stacking Ensemble_Predictions.csv	0	sample_25	1	MACCS_LightGBM_Predictions.csv	0	sample_18	2,6-Dimethylpyrazine	CC1=CN=CC(=N1)C	C6H8N2	0
sample_19	0	MACCS_Stacking Ensemble_Predictions.csv	0	sample_29	1	MACCS_LightGBM_Predictions.csv	0	sample_19	Picolinic acid	C1=CC=NC(=C1)C(=O)O	C6H5NO2	0
sample_20	0	MACCS_Stacking Ensemble_Predictions.csv	0	sample_32	0	MACCS_LightGBM_Predictions.csv	1	sample_20	2-Methylbenzimidazole	CC1=NC2=CC=CC=C2N1	C8H8N2	0
sample_21	0	MACCS_Stacking Ensemble_Predictions.csv	0	sample_37	1	MACCS_LightGBM_Predictions.csv	0	sample_21	Diethylene glycol monobutyl ether	CCCCOCCOCCO	C8H18O3	0
sample_22	0	MACCS_Stacking Ensemble_Predictions.csv	0	sample_40	1	MACCS_LightGBM_Predictions.csv	0	sample_22	Triethylene glycol	C(COCCOCCO)O	C6H14O4	0
sample_23	0	MACCS_Stacking Ensemble_Predictions.csv	0	sample_41	1	MACCS_LightGBM_Predictions.csv	0	sample_23	Dimethyl glutarate	COC(=O)CCCC(=O)OC	C7H12O4	0
sample_24	0	MACCS_Stacking Ensemble_Predictions.csv	0	sample_46	1	MACCS_LightGBM_Predictions.csv	0	sample_24	Methylparaben	COC(=O)C1=CC=C(C=C1)O	C8H8O3	0
sample_25	1	MACCS_Stacking Ensemble_Predictions.csv	1	sample_48	1	MACCS_LightGBM_Predictions.csv	0	sample_25	N-Lauryldiethanolamine	CCCCCCCCCCCCN(CCO)CCO	C16H35O2N	1
sample_26	0	MACCS_Stacking Ensemble_Predictions.csv	0	sample_25	1	MACCS_Random Forest_Predictions.csv	0	sample_26	4-Nitrophenol	C1=CC(=CC=C1[N+](=O)[O-])O	C6H5NO3	0
sample_27	0	MACCS_Stacking Ensemble_Predictions.csv	0	sample_37	1	MACCS_Random Forest_Predictions.csv	0	sample_27	3-Methyl-4-nitro-phenol	Cc1cc(O)ccc1[N+](=O)[O-]	C7H7O3N	0
sample_28	0	MACCS_Stacking Ensemble_Predictions.csv	0	sample_40	1	MACCS_Random Forest_Predictions.csv	0	sample_28	4-Nitro-1-naphthol	C1=CC=C2C(=C1)C(=CC=C2O)[N+](=O)[O-]	C10H7NO3	0
sample_29	1	MACCS_Stacking Ensemble_Predictions.csv	1	sample_41	1	MACCS_Random Forest_Predictions.csv	0	sample_29	2,4-Dinitro-1-naphthol	C1=CC=C2C(=C1)C(=CC(=C2O)[N+](=O)[O-])[N+](=O)[O-]	C10H6N2O5	1
sample_30	0	MACCS_Stacking Ensemble_Predictions.csv	0	sample_46	1	MACCS_Random Forest_Predictions.csv	0	sample_30	N,N-dibutylformamide	CCCCN(C=O)CCCC	C9H19ON	0
sample_31	0	MACCS_Stacking Ensemble_Predictions.csv	0	sample_48	1	MACCS_Random Forest_Predictions.csv	0	sample_31	Succinic acid	C(CC(=O)O)C(=O)O	C4H6O4	0
sample_32	0	MACCS_Stacking Ensemble_Predictions.csv	0	sample_32	0	MACCS_SVM_Predictions.csv	1	sample_32	Quinoline	c1ccc2ncccc2c1	C9H7N	0
sample_33	0	MACCS_Stacking Ensemble_Predictions.csv	0	sample_37	1	MACCS_SVM_Predictions.csv	0	sample_33	Syringaldehyde	COc1cc(O)cc(OC)c1C=O	C9H10O4	0
sample_34	0	MACCS_Stacking Ensemble_Predictions.csv	0	sample_46	1	MACCS_SVM_Predictions.csv	0	sample_34	3-Methoxybenzaldehyde	COC1=CC=CC(=C1)C=O	C8H8O2	0
sample_35	0	MACCS_Stacking Ensemble_Predictions.csv	0	sample_12	0	MACCS_XGBoost_Predictions.csv	1	sample_35	1-Naphthylamine	C1=CC=C2C(=C1)C=CC=C2N	C10H9N	0
sample_36	0	MACCS_Stacking Ensemble_Predictions.csv	0	sample_25	1	MACCS_XGBoost_Predictions.csv	0	sample_36	2-Naphthylamine	C1=CC=C2C=C(C=CC2=C1)N	C10H9N	0
sample_38	0	MACCS_Stacking Ensemble_Predictions.csv	0	sample_29	1	MACCS_XGBoost_Predictions.csv	0	sample_37	Acenaphthenequinone	O=C1C(=O)c2cccc3cccc1c23	C12H6O2	1
sample_39	0	MACCS_Stacking Ensemble_Predictions.csv	0	sample_37	1	MACCS_XGBoost_Predictions.csv	0	sample_38	Phthalic acid	O=C(O)c1ccccc1C(=O)O	C8H6O4	0
sample_40	1	MACCS_Stacking Ensemble_Predictions.csv	1	sample_40	1	MACCS_XGBoost_Predictions.csv	0	sample_39	Phenol	C1=CC=C(C=C1)O	C6H6O	0
sample_41	1	MACCS_Stacking Ensemble_Predictions.csv	1	sample_41	1	MACCS_XGBoost_Predictions.csv	0	sample_40	N-methyl-1-Naphthalenamine	CNC1=CC=CC2=CC=CC=C21	C11H11N	1
sample_42	1	MACCS_Stacking Ensemble_Predictions.csv	1	sample_46	1	MACCS_XGBoost_Predictions.csv	0	sample_41	N-methyl-2-Naphthalenamine	CNC1=CC2=CC=CC=C2C=C1	C11H11N	1
sample_43	0	MACCS_Stacking Ensemble_Predictions.csv	0	sample_48	1	MACCS_XGBoost_Predictions.csv	0	sample_42	N-methyl-2-Naphthalenemethanamine	CNCC1=CC2=CC=CC=C2C=C1	C12H13N	1
sample_44	0	MACCS_Stacking Ensemble_Predictions.csv	0					sample_43	Cyclohexylamine	C1CCC(CC1)N	C6H13N	0
sample_45	0	MACCS_Stacking Ensemble_Predictions.csv	0					sample_44	4,4'-Diaminodiphenylmethane	C1=CC(=CC=C1CC2=CC=C(C=C2)N)N	C13H14N2	0
sample_47	0	MACCS_Stacking Ensemble_Predictions.csv	0					sample_45	Hydroquinone	C1=CC(=CC=C1O)O	C6H6O2	0
sample_49	0	MACCS_Stacking Ensemble_Predictions.csv	0					sample_46	2-Phenylphenol	C1=CC=C(C=C1)C2=CC=CC=C2O	C12H10O	1
sample_50	0	MACCS_Stacking Ensemble_Predictions.csv	0					sample_47	Isophorone	CC1=CC(=O)CC(C1)(C)C	C9H14O	0
sample_51	0	MACCS_Stacking Ensemble_Predictions.csv	0					sample_48	3-Aminofluoranthene	C1=CC=C2C(=C1)C3=C4C2=CC=CC4=C(C=C3)N	C16H11N	1
sample_1	0	MACCS_Decision Tree_Predictions.csv	0					sample_49	4,4'-Bipyridine	C1=CN=CC=C1C2=CC=NC=C2	C10H8N2	0
sample_2	0	MACCS_Decision Tree_Predictions.csv	0					sample_50	Vanillin	COC1=CC=C(C=C1)C=O	C8H8O3	0
sample_3	0	MACCS_Decision Tree_Predictions.csv	0					sample_51	Benzophenone	O=C(C1=CC=CC=C1)C2=CC=CC=C2	C13H10O	0
sample_4	0	MACCS_Decision Tree_Predictions.csv	0
sample_5	0	MACCS_Decision Tree_Predictions.csv	0
sample_6	0	MACCS_Decision Tree_Predictions.csv	0
sample_7	0	MACCS_Decision Tree_Predictions.csv	0
sample_8	0	MACCS_Decision Tree_Predictions.csv	0
sample_9	0	MACCS_Decision Tree_Predictions.csv	0
sample_10	0	MACCS_Decision Tree_Predictions.csv	0
sample_11	0	MACCS_Decision Tree_Predictions.csv	0
sample_13	0	MACCS_Decision Tree_Predictions.csv	0
sample_14	0	MACCS_Decision Tree_Predictions.csv	0
sample_15	0	MACCS_Decision Tree_Predictions.csv	0
sample_16	0	MACCS_Decision Tree_Predictions.csv	0
sample_17	0	MACCS_Decision Tree_Predictions.csv	0
sample_18	0	MACCS_Decision Tree_Predictions.csv	0
sample_19	0	MACCS_Decision Tree_Predictions.csv	0
sample_20	0	MACCS_Decision Tree_Predictions.csv	0
sample_21	0	MACCS_Decision Tree_Predictions.csv	0
sample_22	0	MACCS_Decision Tree_Predictions.csv	0
sample_23	0	MACCS_Decision Tree_Predictions.csv	0
sample_24	0	MACCS_Decision Tree_Predictions.csv	0
sample_26	0	MACCS_Decision Tree_Predictions.csv	0
sample_28	0	MACCS_Decision Tree_Predictions.csv	0
sample_30	0	MACCS_Decision Tree_Predictions.csv	0
sample_31	0	MACCS_Decision Tree_Predictions.csv	0
sample_33	0	MACCS_Decision Tree_Predictions.csv	0
sample_34	0	MACCS_Decision Tree_Predictions.csv	0
sample_35	0	MACCS_Decision Tree_Predictions.csv	0
sample_36	0	MACCS_Decision Tree_Predictions.csv	0
sample_38	0	MACCS_Decision Tree_Predictions.csv	0
sample_39	0	MACCS_Decision Tree_Predictions.csv	0
sample_42	1	MACCS_Decision Tree_Predictions.csv	1
sample_43	0	MACCS_Decision Tree_Predictions.csv	0
sample_44	0	MACCS_Decision Tree_Predictions.csv	0
sample_45	0	MACCS_Decision Tree_Predictions.csv	0
sample_47	0	MACCS_Decision Tree_Predictions.csv	0
sample_49	0	MACCS_Decision Tree_Predictions.csv	0
sample_50	0	MACCS_Decision Tree_Predictions.csv	0
sample_51	0	MACCS_Decision Tree_Predictions.csv	0
sample_1	0	MACCS_KNN_Predictions.csv	0
sample_2	0	MACCS_KNN_Predictions.csv	0
sample_3	0	MACCS_KNN_Predictions.csv	0
sample_4	0	MACCS_KNN_Predictions.csv	0
sample_5	0	MACCS_KNN_Predictions.csv	0
sample_6	0	MACCS_KNN_Predictions.csv	0
sample_7	0	MACCS_KNN_Predictions.csv	0
sample_8	0	MACCS_KNN_Predictions.csv	0
sample_9	0	MACCS_KNN_Predictions.csv	0
sample_10	0	MACCS_KNN_Predictions.csv	0
sample_11	0	MACCS_KNN_Predictions.csv	0
sample_12	0	MACCS_KNN_Predictions.csv	0
sample_13	0	MACCS_KNN_Predictions.csv	0
sample_14	0	MACCS_KNN_Predictions.csv	0
sample_15	0	MACCS_KNN_Predictions.csv	0
sample_16	0	MACCS_KNN_Predictions.csv	0
sample_17	0	MACCS_KNN_Predictions.csv	0
sample_18	0	MACCS_KNN_Predictions.csv	0
sample_19	0	MACCS_KNN_Predictions.csv	0
sample_20	0	MACCS_KNN_Predictions.csv	0
sample_21	0	MACCS_KNN_Predictions.csv	0
sample_22	0	MACCS_KNN_Predictions.csv	0
sample_23	0	MACCS_KNN_Predictions.csv	0
sample_24	0	MACCS_KNN_Predictions.csv	0
sample_25	1	MACCS_KNN_Predictions.csv	1
sample_26	0	MACCS_KNN_Predictions.csv	0
sample_28	0	MACCS_KNN_Predictions.csv	0
sample_29	1	MACCS_KNN_Predictions.csv	1
sample_30	0	MACCS_KNN_Predictions.csv	0
sample_31	0	MACCS_KNN_Predictions.csv	0
sample_32	0	MACCS_KNN_Predictions.csv	0
sample_33	0	MACCS_KNN_Predictions.csv	0
sample_34	0	MACCS_KNN_Predictions.csv	0
sample_35	0	MACCS_KNN_Predictions.csv	0
sample_36	0	MACCS_KNN_Predictions.csv	0
sample_38	0	MACCS_KNN_Predictions.csv	0
sample_39	0	MACCS_KNN_Predictions.csv	0
sample_40	1	MACCS_KNN_Predictions.csv	1
sample_41	1	MACCS_KNN_Predictions.csv	1
sample_42	1	MACCS_KNN_Predictions.csv	1
sample_43	0	MACCS_KNN_Predictions.csv	0
sample_44	0	MACCS_KNN_Predictions.csv	0
sample_45	0	MACCS_KNN_Predictions.csv	0
sample_47	0	MACCS_KNN_Predictions.csv	0
sample_49	0	MACCS_KNN_Predictions.csv	0
sample_50	0	MACCS_KNN_Predictions.csv	0
sample_51	0	MACCS_KNN_Predictions.csv	0
sample_1	0	MACCS_LightGBM_Predictions.csv	0
sample_2	0	MACCS_LightGBM_Predictions.csv	0
sample_3	0	MACCS_LightGBM_Predictions.csv	0
sample_4	0	MACCS_LightGBM_Predictions.csv	0
sample_5	0	MACCS_LightGBM_Predictions.csv	0
sample_6	0	MACCS_LightGBM_Predictions.csv	0
sample_7	0	MACCS_LightGBM_Predictions.csv	0
sample_8	0	MACCS_LightGBM_Predictions.csv	0
sample_9	0	MACCS_LightGBM_Predictions.csv	0
sample_10	0	MACCS_LightGBM_Predictions.csv	0
sample_11	0	MACCS_LightGBM_Predictions.csv	0
sample_12	0	MACCS_LightGBM_Predictions.csv	0
sample_13	0	MACCS_LightGBM_Predictions.csv	0
sample_14	0	MACCS_LightGBM_Predictions.csv	0
sample_15	0	MACCS_LightGBM_Predictions.csv	0
sample_16	0	MACCS_LightGBM_Predictions.csv	0
sample_17	0	MACCS_LightGBM_Predictions.csv	0
sample_18	0	MACCS_LightGBM_Predictions.csv	0
sample_19	0	MACCS_LightGBM_Predictions.csv	0
sample_20	0	MACCS_LightGBM_Predictions.csv	0
sample_21	0	MACCS_LightGBM_Predictions.csv	0
sample_22	0	MACCS_LightGBM_Predictions.csv	0
sample_23	0	MACCS_LightGBM_Predictions.csv	0
sample_24	0	MACCS_LightGBM_Predictions.csv	0
sample_26	0	MACCS_LightGBM_Predictions.csv	0
sample_27	0	MACCS_LightGBM_Predictions.csv	0
sample_28	0	MACCS_LightGBM_Predictions.csv	0
sample_30	0	MACCS_LightGBM_Predictions.csv	0
sample_31	0	MACCS_LightGBM_Predictions.csv	0
sample_33	0	MACCS_LightGBM_Predictions.csv	0
sample_34	0	MACCS_LightGBM_Predictions.csv	0
sample_35	0	MACCS_LightGBM_Predictions.csv	0
sample_36	0	MACCS_LightGBM_Predictions.csv	0
sample_38	0	MACCS_LightGBM_Predictions.csv	0
sample_39	0	MACCS_LightGBM_Predictions.csv	0
sample_42	1	MACCS_LightGBM_Predictions.csv	1
sample_43	0	MACCS_LightGBM_Predictions.csv	0
sample_44	0	MACCS_LightGBM_Predictions.csv	0
sample_45	0	MACCS_LightGBM_Predictions.csv	0
sample_47	0	MACCS_LightGBM_Predictions.csv	0
sample_49	0	MACCS_LightGBM_Predictions.csv	0
sample_50	0	MACCS_LightGBM_Predictions.csv	0
sample_51	0	MACCS_LightGBM_Predictions.csv	0
sample_1	0	MACCS_Random Forest_Predictions.csv	0
sample_2	0	MACCS_Random Forest_Predictions.csv	0
sample_3	0	MACCS_Random Forest_Predictions.csv	0
sample_4	0	MACCS_Random Forest_Predictions.csv	0
sample_5	0	MACCS_Random Forest_Predictions.csv	0
sample_6	0	MACCS_Random Forest_Predictions.csv	0
sample_7	0	MACCS_Random Forest_Predictions.csv	0
sample_8	0	MACCS_Random Forest_Predictions.csv	0
sample_9	0	MACCS_Random Forest_Predictions.csv	0
sample_10	0	MACCS_Random Forest_Predictions.csv	0
sample_11	0	MACCS_Random Forest_Predictions.csv	0
sample_12	0	MACCS_Random Forest_Predictions.csv	0
sample_13	0	MACCS_Random Forest_Predictions.csv	0
sample_14	0	MACCS_Random Forest_Predictions.csv	0
sample_15	0	MACCS_Random Forest_Predictions.csv	0
sample_16	0	MACCS_Random Forest_Predictions.csv	0
sample_17	0	MACCS_Random Forest_Predictions.csv	0
sample_18	0	MACCS_Random Forest_Predictions.csv	0
sample_19	0	MACCS_Random Forest_Predictions.csv	0
sample_20	0	MACCS_Random Forest_Predictions.csv	0
sample_21	0	MACCS_Random Forest_Predictions.csv	0
sample_22	0	MACCS_Random Forest_Predictions.csv	0
sample_23	0	MACCS_Random Forest_Predictions.csv	0
sample_24	0	MACCS_Random Forest_Predictions.csv	0
sample_26	0	MACCS_Random Forest_Predictions.csv	0
sample_27	0	MACCS_Random Forest_Predictions.csv	0
sample_28	0	MACCS_Random Forest_Predictions.csv	0
sample_29	1	MACCS_Random Forest_Predictions.csv	1
sample_30	0	MACCS_Random Forest_Predictions.csv	0
sample_31	0	MACCS_Random Forest_Predictions.csv	0
sample_32	0	MACCS_Random Forest_Predictions.csv	0
sample_33	0	MACCS_Random Forest_Predictions.csv	0
sample_34	0	MACCS_Random Forest_Predictions.csv	0
sample_35	0	MACCS_Random Forest_Predictions.csv	0
sample_36	0	MACCS_Random Forest_Predictions.csv	0
sample_38	0	MACCS_Random Forest_Predictions.csv	0
sample_39	0	MACCS_Random Forest_Predictions.csv	0
sample_42	1	MACCS_Random Forest_Predictions.csv	1
sample_43	0	MACCS_Random Forest_Predictions.csv	0
sample_44	0	MACCS_Random Forest_Predictions.csv	0
sample_45	0	MACCS_Random Forest_Predictions.csv	0
sample_47	0	MACCS_Random Forest_Predictions.csv	0
sample_49	0	MACCS_Random Forest_Predictions.csv	0
sample_50	0	MACCS_Random Forest_Predictions.csv	0
sample_51	0	MACCS_Random Forest_Predictions.csv	0
sample_1	0	MACCS_SVM_Predictions.csv	0
sample_2	0	MACCS_SVM_Predictions.csv	0
sample_3	0	MACCS_SVM_Predictions.csv	0
sample_4	0	MACCS_SVM_Predictions.csv	0
sample_5	0	MACCS_SVM_Predictions.csv	0
sample_6	0	MACCS_SVM_Predictions.csv	0
sample_7	0	MACCS_SVM_Predictions.csv	0
sample_8	0	MACCS_SVM_Predictions.csv	0
sample_9	0	MACCS_SVM_Predictions.csv	0
sample_10	0	MACCS_SVM_Predictions.csv	0
sample_11	0	MACCS_SVM_Predictions.csv	0
sample_12	0	MACCS_SVM_Predictions.csv	0
sample_13	0	MACCS_SVM_Predictions.csv	0
sample_14	0	MACCS_SVM_Predictions.csv	0
sample_15	0	MACCS_SVM_Predictions.csv	0
sample_16	0	MACCS_SVM_Predictions.csv	0
sample_17	0	MACCS_SVM_Predictions.csv	0
sample_18	0	MACCS_SVM_Predictions.csv	0
sample_19	0	MACCS_SVM_Predictions.csv	0
sample_20	0	MACCS_SVM_Predictions.csv	0
sample_21	0	MACCS_SVM_Predictions.csv	0
sample_22	0	MACCS_SVM_Predictions.csv	0
sample_23	0	MACCS_SVM_Predictions.csv	0
sample_24	0	MACCS_SVM_Predictions.csv	0
sample_25	1	MACCS_SVM_Predictions.csv	1
sample_26	0	MACCS_SVM_Predictions.csv	0
sample_27	0	MACCS_SVM_Predictions.csv	0
sample_28	0	MACCS_SVM_Predictions.csv	0
sample_29	1	MACCS_SVM_Predictions.csv	1
sample_30	0	MACCS_SVM_Predictions.csv	0
sample_31	0	MACCS_SVM_Predictions.csv	0
sample_33	0	MACCS_SVM_Predictions.csv	0
sample_34	0	MACCS_SVM_Predictions.csv	0
sample_35	0	MACCS_SVM_Predictions.csv	0
sample_36	0	MACCS_SVM_Predictions.csv	0
sample_38	0	MACCS_SVM_Predictions.csv	0
sample_39	0	MACCS_SVM_Predictions.csv	0
sample_40	1	MACCS_SVM_Predictions.csv	1
sample_41	1	MACCS_SVM_Predictions.csv	1
sample_42	1	MACCS_SVM_Predictions.csv	1
sample_43	0	MACCS_SVM_Predictions.csv	0
sample_44	0	MACCS_SVM_Predictions.csv	0
sample_45	0	MACCS_SVM_Predictions.csv	0
sample_47	0	MACCS_SVM_Predictions.csv	0
sample_48	1	MACCS_SVM_Predictions.csv	1
sample_49	0	MACCS_SVM_Predictions.csv	0
sample_50	0	MACCS_SVM_Predictions.csv	0
sample_51	0	MACCS_SVM_Predictions.csv	0
sample_1	0	MACCS_XGBoost_Predictions.csv	0
sample_2	0	MACCS_XGBoost_Predictions.csv	0
sample_3	0	MACCS_XGBoost_Predictions.csv	0
sample_4	0	MACCS_XGBoost_Predictions.csv	0
sample_5	0	MACCS_XGBoost_Predictions.csv	0
sample_6	0	MACCS_XGBoost_Predictions.csv	0
sample_7	0	MACCS_XGBoost_Predictions.csv	0
sample_8	0	MACCS_XGBoost_Predictions.csv	0
sample_9	0	MACCS_XGBoost_Predictions.csv	0
sample_10	0	MACCS_XGBoost_Predictions.csv	0
sample_11	0	MACCS_XGBoost_Predictions.csv	0
sample_13	0	MACCS_XGBoost_Predictions.csv	0
sample_14	0	MACCS_XGBoost_Predictions.csv	0
sample_15	0	MACCS_XGBoost_Predictions.csv	0
sample_16	0	MACCS_XGBoost_Predictions.csv	0
sample_17	0	MACCS_XGBoost_Predictions.csv	0
sample_18	0	MACCS_XGBoost_Predictions.csv	0
sample_19	0	MACCS_XGBoost_Predictions.csv	0
sample_20	0	MACCS_XGBoost_Predictions.csv	0
sample_21	0	MACCS_XGBoost_Predictions.csv	0
sample_22	0	MACCS_XGBoost_Predictions.csv	0
sample_23	0	MACCS_XGBoost_Predictions.csv	0
sample_24	0	MACCS_XGBoost_Predictions.csv	0
sample_26	0	MACCS_XGBoost_Predictions.csv	0
sample_27	0	MACCS_XGBoost_Predictions.csv	0
sample_28	0	MACCS_XGBoost_Predictions.csv	0
sample_30	0	MACCS_XGBoost_Predictions.csv	0
sample_31	0	MACCS_XGBoost_Predictions.csv	0
sample_32	0	MACCS_XGBoost_Predictions.csv	0
sample_33	0	MACCS_XGBoost_Predictions.csv	0
sample_34	0	MACCS_XGBoost_Predictions.csv	0
sample_35	0	MACCS_XGBoost_Predictions.csv	0
sample_36	0	MACCS_XGBoost_Predictions.csv	0
sample_38	0	MACCS_XGBoost_Predictions.csv	0
sample_39	0	MACCS_XGBoost_Predictions.csv	0
sample_42	1	MACCS_XGBoost_Predictions.csv	1
sample_43	0	MACCS_XGBoost_Predictions.csv	0
sample_44	0	MACCS_XGBoost_Predictions.csv	0
sample_45	0	MACCS_XGBoost_Predictions.csv	0
sample_47	0	MACCS_XGBoost_Predictions.csv	0
sample_49	0	MACCS_XGBoost_Predictions.csv	0
sample_50	0	MACCS_XGBoost_Predictions.csv	0
sample_51	0	MACCS_XGBoost_Predictions.csv	0
